# Supplementary material for: The Ring World: Eversion of Small Double-Stranded Polynucleotide Circlets at the Origin of DNA Double Helix, RNA Polymerization, Triplet Code, Twenty Amino Acids, and Strand Asymmetry
Source: Int J Mol Sci. 2022 Oct 26;23(21):12915. doi: 10.3390/ijms232112915 (PMC9657125; doi:10.3390/ijms232112915)
Supplement: Supplementary file 1 [file ijms-23-12915-s001.zip]

Archive with 1 entries (1 files):
- ijms-1928154-supplementary.pdf
